# Supplementary material for: Understanding Changes in the Topology and Geometry of Financial Market Correlations during a Market Crash
Source: Entropy (Basel). 2021 Sep 14;23(9):1211. doi: 10.3390/e23091211 (PMC8467365; doi:10.3390/e23091211)
Supplement: Supplementary file 1 [file entropy-23-01211-s001.zip]

Archive with 1 entries (1 files):
- entropy-1326084-supplementary.pdf
